# Supplementary material for: Targeted Treatment of Sarcomas by Single Protein Encapsulated Doxorubicin with Undetectable Cardiotoxicity and Superior Efficacy
Source: Cancers (Basel). 2025 Mar 4;17(5):881. doi: 10.3390/cancers17050881 (PMC11899045; doi:10.3390/cancers17050881)
Supplement: Supplementary file 1 [file cancers-17-00881-s001.zip]

Archive with 1 entries (1 files):
- cancers-3465854-supplementary.pdf
